# Supplementary material for: Role of Ezrin/Radixin/Moesin in the Surface Localization of Programmed Cell Death Ligand-1 in Human Colon Adenocarcinoma LS180 Cells
Source: Pharmaceuticals (Basel). 2021 Aug 28;14(9):864. doi: 10.3390/ph14090864 (PMC8467328; doi:10.3390/ph14090864)
Supplement: Supplementary file 1 [file pharmaceuticals-14-00864-s001.zip]

Archive with 1 entries (1 files):
- pharmaceuticals-1334331-supplementary_Author Rev_New.pdf
